# Supplementary material for: Determination of Pesticide Residues in Fresh Fruits in the Serbian Market by LC-MS/MS
Source: Foods. 2025 May 21;14(10):1828. doi: 10.3390/foods14101828 (PMC12111384; doi:10.3390/foods14101828)
Supplement: Supplementary file 1 [file foods-14-01828-s001.zip]

Archive with 1 entries (1 files):
- foods-3650512-supplementary.pdf
